# Supplementary material for: Epigenome-Wide Association Study in Peripheral Tissues Highlights DNA Methylation Profiles Associated with Episodic Memory Performance in Humans
Source: Biomedicines. 2022 Nov 3;10(11):2798. doi: 10.3390/biomedicines10112798 (PMC9687249; doi:10.3390/biomedicines10112798)
Supplement: Supplementary file 1 [file biomedicines-10-02798-s001.zip]

Archive with 2 entries (2 files):
- sommerer_et_al_episodicmemory_EWAS_supplement.revised_by_author.pdf
- sommerer_et_al_episodicmemory_EWAS_supplementary_tables.xlsx
